# Supplementary material for: Survival Following Relapse in Children with Acute Myeloid Leukemia: A Report from AML-BFM and COG
Source: Cancers (Basel). 2021 May 12;13(10):2336. doi: 10.3390/cancers13102336 (PMC8151466; doi:10.3390/cancers13102336)
Supplement: Supplementary file 1 [file cancers-13-02336-s001.zip]

Archive with 1 entries (1 files):
- sup_rasche.pdf
